# Supplementary material for: Submicron Nonporous Silica Particles for Enhanced Separation Performance in pCEC
Source: Molecules. 2023 Apr 17;28(8):3542. doi: 10.3390/molecules28083542 (PMC10145033; doi:10.3390/molecules28083542)
Supplement: Supplementary file 1 [file molecules-28-03542-s001.zip]

Archive with 1 entries (1 files):
- molecules-2245983-supplementary.pdf
